# Supplementary material for: Monitoring changes in vitamin D levels during the COVID-19 pandemic with routinely-collected laboratory data
Source: Nat Commun. 2025 Oct 2;16:8772. doi: 10.1038/s41467-025-64192-6 (PMC12491433; doi:10.1038/s41467-025-64192-6)
Supplement: Supplementary file 4 — Source Data [file 41467_2025_64192_MOESM4_ESM.xlsx]

## Sheet: Fig 3
Fig 3
gender_age_group	period_label	n	median	q1	q3	iqr	min	max
F - 60+	Pre-Pandemic	37622	27.2	18.9	35.7	16.8	4	70
F - 60+	Pandemic	29911	25.8	17.2	34.9	17.7	4	69.9
F - [18, 39]	Pre-Pandemic	24183	24.7	17.6	31.9	14.3	4	70
F - [18, 39]	Pandemic	25733	23.8	16.8	31.3	14.5	4	70
F - [40, 59]	Pre-Pandemic	36213	26	19	33.6	14.6	4	70
F - [40, 59]	Pandemic	31131	24.9	17.8	32.9	15.1	4	70
M - 60+	Pre-Pandemic	23246	24.7	16.7	32.8	16.1	4	70
M - 60+	Pandemic	19689	23.9	15.6	32.4	16.8	4	70
M - [18, 39]	Pre-Pandemic	10746	22.7	15.4	30.3	14.9	4	70
M - [18, 39]	Pandemic	11856	21.7	14.5	29.7	15.2	4	69.6
M - [40, 59]	Pre-Pandemic	20525	23.5	16.7	30.9	14.2	4	70
M - [40, 59]	Pandemic	18518	22.5	15.5	30.3	14.8	4	70

## Sheet: Fig 4a
Fig 4a
Category	Estimate	CI_Lower_99	CI_Upper_99	CI_Lower_95	CI_Upper_95
Cohen's d	-0.703507	-0.828559	-0.578456	-0.798655	-0.60836
SMD (PSM)	-0.497151	-0.622191	-0.372111	-0.59229	-0.402012
ATE (ML)	-0.677819	-0.801729	-0.553909	-0.772098	-0.583539

## Sheet: Fig 4b
Fig 4b
Category	Estimate	CI_Lower_99	CI_Upper_99	CI_Lower_95	CI_Upper_95
Cohen's d	0.0395288	0.0350389	0.0440186	0.0361126	0.042945
SMD (PSM)	0.0355146	0.0308122	0.040217	0.0319367	0.0390925
ATE (ML)	0.0408503	0.0364263	0.0452743	0.0374842	0.0442164

## Sheet: Fig 5a
Fig 5a
Category	ATE_Estimate	CI_Lower_99	CI_Upper_99	CI_Lower_95	CI_Upper_95	Percentage_Change
Age Group: [40, 59]	-0.7256	-0.9288	-0.5224	-0.8802	-0.571	-2.76
Age Group: 60+	-0.6585	-0.8673	-0.4497	-0.8173	-0.4996	-2.5
Age Group: [18, 39]	-0.6367	-0.8703	-0.4031	-0.8144	-0.459	-2.42
Gender: M	-0.5572	-0.7576	-0.3568	-0.7097	-0.4047	-2.12
Gender: F	-0.7468	-0.9042	-0.5895	-0.8665	-0.6271	-2.84
Season: Spring	-2.0557	-2.3099	-1.8015	-2.2491	-1.8623	-7.82
Season: Summer	-0.4207	-0.6738	-0.1675	-0.6133	-0.228	-1.6
Season: Fall	0.4001	0.1701	0.6302	0.2251	0.5752	1.52
Season: Winter	-0.6026	-0.8554	-0.3498	-0.795	-0.4103	-2.29

## Sheet: Fig 5b
Fig 5b
group	total_importance	percentage
Age Group	0.1421	14.21
Gender	0.0788367	7.88367
Season	0.779063	77.9063

## Sheet: Fig S1
Fig S1
season_year	mean_value	se_value	sd_value
2018 Spring	27.3595	0.0870572	13.7001
2018 Summer	29.8424	0.086825	12.0268
2018 Fall	28.4265	0.0810781	11.8884
2019 Winter	25.0789	0.0939789	13.1587
2019 Spring	24.6695	0.0942482	13.1998
2019 Summer	26.9036	0.0991497	11.8512
2019 Fall	26.7443	0.0877826	11.7163
2020 Winter	23.7828	0.100093	13.072
2020 Spring	25.246	0.136366	13.9674
2020 Summer	27.4877	0.104534	12.7967
2020 Fall	27.6981	0.0918143	12.6247
2021 Winter	23.594	0.101289	13.4318
2021 Spring	23.2156	0.0898812	13.2232
2021 Summer	28.689	0.101666	13.4179
2021 Fall	28.3531	0.0958229	13.0653
2022 Winter	23.9442	0.0999345	13.6786

## Sheet: Fig S2
Fig S2
pandemic_phase	n	median	q1	q3	iqr	min	max
Early Pandemic	25201	24.8	17.3	32.9	15.6	4	70
Late Pandemic	36899	24.3	16.5	32.6	16.1	4	70

## Sheet: Fig S3
Fig S3
season	cohort_year	period_label	n	median	q1	q3	iqr	min	max
Winter	2019	Pre-Pandemic	19431	23.2	15.4	31.8	16.4	4	69.9
Winter	2020	Pre-Pandemic	16911	21.8	14.2	30.2	16	4	69.9
Winter	2021	Pandemic	17386	21.3	13.8	29.8	16	4	69.7
Winter	2022	Pandemic	18533	21.8	13.9	30.3	16.4	4	69.8
Spring	2018	Pre-Pandemic	24525	25.9	17.2	34.6	17.4	4	70
Spring	2019	Pre-Pandemic	19443	22.8	14.9	31.3	16.4	4	70
Spring	2020	Pandemic	10381	23.1	14.7	32.1	17.4	4	70
Spring	2021	Pandemic	21439	20.9	13.5	29.4	15.9	4	69.9
Summer	2018	Pre-Pandemic	19021	28.4	22.1	35.7	13.6	4.1	70
Summer	2019	Pre-Pandemic	14170	25.4	19.2	32.5	13.3	4.1	69.8
Summer	2020	Pandemic	14820	25.8	19	33.4	14.4	4	70
Summer	2021	Pandemic	17193	26.7	19.6	34.9	15.3	4.1	70
Fall	2018	Pre-Pandemic	21338	27.1	20.6	34.3	13.7	4	70
Fall	2019	Pre-Pandemic	17696	25.4	19	32.5	13.5	4	69.8
Fall	2020	Pandemic	18720	26.05	19.28	33.7	14.43	4	69.9
Fall	2021	Pandemic	18366	26.7	19.6	34.4	14.8	4	70

## Sheet: Fig S4
Fig S4
Category	ATE_Estimate	CI_Lower_95	CI_Upper_95	CI_Lower_99	CI_Upper_99
Region: City	-0.526289	-0.650886	-0.401693	-0.690037	-0.362542
Region: Town/Suburb	-0.939787	-1.11538	-0.764192	-1.17056	-0.709016
Region: Rural area	-0.795679	-1.05955	-0.531809	-1.14246	-0.448895
